# Supplementary material for: Chlorpromazine activates cGAS-STING signaling and reprograms the immune response in glioblastoma
Source: Front Immunol. 2026 Feb 17;17:1743232. doi: 10.3389/fimmu.2026.1743232 (PMC12953537; doi:10.3389/fimmu.2026.1743232)
Supplement: Supplementary file 4 [file Table3.xlsx]

## Sheet: U-87MG
	U-87 MG
	Cytokines	CPZ	TMZ	TMZ+CPZ
	Hu G-CSF	2.1876	87.1341	1
	Hu IL-15	1.85782	5.80023	3.45266
	Hu RANTES	1.86115	5.11105	3.90979
	Hu IP-10	1.59176	5.61916	4.45771
	Hu VEGF	1.24966	4.94817	3.33285
	Hu IL-7	1.24322	8.05907	5.30917
	Hu IL-5	1.66073	8.15136	4.45755
	Hu PDGF-bb	4.68115	10.0637	6.57513
	Hu TNF-a	1.69755	10.6602	6.84362
	Hu IL-12(p70)	1.22495	12.3107	8.22817
	Hu IL-13	1.80692	13.0419	7.65672
	Hu Eotaxin	1.90212	13.1331	9.42797
	Hu IL-10	1.50906	15.2726	10.9993
	Hu IL-17A	2.22214	8.03576	5.51264
	Hu IL-2	2.294	8.0788	5.80402
	Hu IL-9	1.9282	9.10863	5.48509
	Hu IFN-g	1.68394	9.47208	6.58295
	Hu IL-1ra	1.48743	7.53814	5.38919
	Hu IL-6	1.7972	9.98084	7.81113
	Hu IL-4	2.48333	10.1466	7.66364
	Hu FGF basic	2.43797	9.50683	6.72422
	Hu IL-1b	2.06131	12.3238	8.07895
	Hu MIP-1b	1.61572	14.0116	11.03
	Hu MCP-1(MCAF)	1.59797	8.60963	8.18713
	Hu IL-8	1.96812	8.92574	7.73308
	Hu MIP-1a	4.90454	195.748	259.542
	Hu GM-CSF	1.96948	221.788	279.653
	Supplementary Table 3: Cytokine quantitative analysis.
	This table presents the quantitative cytokine fold changes derived
	from anchorage-dependent U-87 MG cells, where each value
	represents the ratio of treated to its respective untreated control.
	This data provides the absolute values that complement the
	relative visualization shown in the heatmap of Figure 3A.

## Sheet: U-251MG
	U-251 MG
	Cytokines	CPZ	TMZ	TMZ+CPZ
	Hu IP-10	0.917957	1.60732	3.77773
	Hu RANTES	1.49415	2.71372	4.21632
	Hu PDGF-bb	8.71795	9.48364	12.0918
	Hu GM-CSF	2.20588	30.6	38.0043
	Hu IL-8	1.82239	14.1769	13.8468
	Hu IL-10	4.13793	5.73333	6.2069
	Hu IL-9	1.47931	5.86577	5.43576
	Hu MIP-1b	1.69794	5.07852	4.51439
	Hu IL-6	1.91675	4.38288	3.67408
	Hu IL-5	1.69228	3.63245	3.40947
	Hu IL-1ra	1.60127	3.38124	3.31607
	Hu Eotaxin	1.86667	3.9	3.13953
	Hu IL-13	1.65854	4.19155	3.87097
	Hu IL-4	1.62712	3.32308	2.66949
	Hu IL-17A	1.68504	2.78652	2.49077
	Hu MCP-1(MCAF)	1.56551	3.78939	4.88403
	Hu IL-12(p70)	1.56522	4.15385	4.43299
	Hu IL-15	1.40488	3.8756	4.56854
	Hu MIP-1a	2.14286	3.32308	3.8
	Hu TNF-a	1.83261	2.90945	3.60788
	Hu IL-2	1.27273	2.20079	3.39024
	Hu FGF basic	1.43039	2.32068	2.59464
	Hu IL-1b	1.44262	2.29381	2.2541
	Hu IL-7	1.63897	1.9147	1.64825
	Hu IFN-g	1.27133	1.34845	1.65515
	Hu VEGF	1.32183	1.24815	1.28634
	Supplementary Table 3: Cytokine quantitative analysis.
	This table presents the quantitative cytokine fold changes derived
	from anchorage-dependent U-251 MG cells, where each value
	represents the ratio of treated to its respective untreated control.
	This data provides the absolute values that complement the
	relative visualization shown in the heatmap of Figure 3B.

## Sheet: TS #1
	TS #1
	Cytokines	CPZ	TMZ	TMZ+CPZ
	Hu IL-9	1.35533	1.74639	1.76971
	Hu MIP-1a	3.21975	2.10502	1.75914
	Hu VEGF	2.38639	1.54791	2.73826
	Hu IL-10	1.28034	1.64854	3.50219
	Hu RANTES	1.60988	1.96334	3.10905
	Hu IL-5	1.60988	1.80162	2.7853
	Hu FGF basic	1.84229	2.11294	2.7853
	Hu MIP-1b	1.78711	2.05669	2.50512
	Hu IFN-g	1.7172	1.92459	2.18845
	Hu Eotaxin	1.60988	1.79775	2.23916
	Hu IL-8	1.3224	3.15226	3.40426
	Hu IL-6	1.60988	2.70645	3.27947
	Hu PDGF-bb	1.78762	2.1429	4.65528
	Hu IP-10	2.12169	1.1425	1.54335
	Hu MCP-1(MCAF)	0.40953	1.98642	0.679016
	Supplementary Table 3: Cytokines quantitative analysis.
	This table presents the quantitative cytokine fold changes derived
	from TS #1 neurospheres, where each value represents the
	ratio of treated to its respective untreated control.
	This data provides the absolute values that complement the
	relative visualization shown in the heatmap of Supplementary
	Figure 2A.

## Sheet: TS #163
	TS #163
	Cytokines	CPZ	TMZ	TMZ+CPZ
	Hu GM-CSF	1.26088	1.1855	1.99565
	Hu PDGF-bb	1.54432	1.19901	1.96168
	Hu MIP-1a	1.53524	1.3226	1.52
	Hu RANTES	1.34111	1.4782	1.69471
	Hu MCP-1(MCAF)	1.27538	1.97541	1.96307
	Hu IL-1ra	1.3578	1.57875	1.82701
	Hu IL-5	1.28409	1.33959	1.60788
	Hu IL-10	1.38779	1.42751	1.81926
	Hu IL-9	1.40671	1.34789	1.96813
	Hu G-CSF	1.97399	1.74517	7.9584
	Hu IL-8	1.77644	1.45296	6.4135
	Hu IL-6	1.82677	1.46381	8.90535
	Hu MIP-1b	1.27143	1.29917	2.42198
	Hu IL-1b	1.37048	1.38751	2.20341
	Hu Eotaxin	1.44422	1.29219	2.11235
	Hu TNF-a	3.98537	1.40841	2.66092
	Hu IL-17A	1.30263	1.18365	1.72168
	Hu IL-15	1.42448	1.3411	1.5428
	Hu VEGF	1.38936	1.05679	1.27102
	Hu IL-4	1.30263	1.27479	1.75429
	Hu FGF basic	1.04028	1.18882	1.45863
	Hu IFN-g	0.998158	1.23644	1.25674
	Hu IP-10	1.24779	2.27027	2.06282
	Hu IL-7	1.22329	0.985258	1.08496
	Supplementary Table 3: Cytokine quantitative analysis.
	This table presents the quantitative cytokine fold changes derived
	from TS #163 neurospheres, where each value represents the
	ratio of treated to its respective untreated control.
	This data provides the absolute values that complement the
	relative visualization shown in the heatmap of Supplementary
	Figure 2B.

## Sheet: TS #83
	TS #83
	Cytokines	CPZ	TMZ	TMZ+CPZ
	Hu IL-4	3.73093	1.27027	1.44118
	Hu GM-CSF	5.52182	1.61653	1.69001
	Hu IL-15	2.36149	1.41634	1.32881
	Hu G-CSF	4.47287	1.43786	1.18594
	Hu PDGF-bb	1.07238	1.29797	1.87446
	Hu MIP-1a	1.11388	1.23398	1.48621
	Hu RANTES	1.09772	1.31211	1.5091
	Hu MCP-1(MCAF)	0.878751	1.2762	1.52654
	Hu IL-10	0.685354	1.27027	1.83305
	Hu FGF basic	0.772025	1.21009	1.49367
	Hu Eotaxin	0.979807	1.07011	1.39007
	Hu IL-8	0.531152	1.14941	1.18871
	Hu IFN-g	0.25829	1.27645	1.55222
	Hu MIP-1b	0.596906	1.28305	1.38563
	Hu IL-5	0.812579	1.32437	1.38742
	Hu IL-6	0.497739	1.60466	1.48821
	Hu IL-9	0.787988	1.32913	1.48206
	Hu IL-1ra	0.72586	1.42315	1.44118
	Hu IL-17A	0.416556	1.65498	1.51568
	Hu IL-1b	0.966571	1.7374	1.69895
	Hu IL-7	0.95359	1.31048	1.20787
	Hu VEGF	0.331898	0.952847	0.908818
	Supplementary Table 3: Cytokine quantitative analysis.
	This table presents the quantitative cytokine fold changes derived
	from TS #83 neurospheres, where each value represents the
	ratio of treated to its respective untreated control.
	This data provides the absolute values that complement the
	relative visualization shown in the heatmap of Supplementary
	Figure 2D.

## Sheet: 3D U251MG
	3D U-251 MG
	Cytokines	CPZ	TMZ	TMZ+CPZ
	Hu IL-7	2.1496	0.796407	1.03142
	Hu RANTES	1.23463	0.86123	1.50802
	Hu IP-10	3.21337	0.596573	4.20081
	Hu IL-6	2.28389	1.21367	5.66509
	Hu MIP-1b	1.47125	1.05667	1.82615
	Hu Eotaxin	1.20927	1.08467	2.11268
	Hu IL-8	1.10994	1.87996	2.77172
	Hu IL-17A	1.13787	1.11304	1.39582
	Hu IFN-g	1.19455	1.08634	1.25923
	Hu IL-5	1.22195	1.1367	1.38037
	Hu FGF basic	1.224	1.1826	1.28389
	Hu G-CSF	1.36164	1.49034	1.49899
	Hu MIP-1a	1.35716	1.24613	1.23847
	Hu VEGF	1.47704	1.29895	1.63077
	Hu IL-9	1.40169	1.2042	1.49883
	Hu IL-10	1.50435	1.07643	1.56618
	Hu MCP-1(MCAF)	1.25316	1.07755	1.47285
	Hu IL-1ra	1.31724	1.17827	2.04922
	Hu IL-4	1.36367	1.18347	2.09688
	Hu TNF-a	1.21961	1.30977	3.45254
	Hu IL-15	1.28087	1.36789	1.89253
	Hu PDGF-bb	1.48652	1.27138	1.47518
	Hu IL-1b	1.2424	0.819063	1.40913
	Hu GM-CSF	1.39789	1.01038	1.02834
	Supplementary Table 3: Cytokine quantitative analysis.
	This table presents the quantitative cytokine fold changes derived
	from 3D U-251 MG neurospheres, where each value represents the
	ratio of treated to its respective untreated control.
	This data provides the absolute values that complement the
	relative visualization shown in the heatmap of Supplementary
	Figure 2C.

## Sheet: Cytokine function
	Cytokine	Main function	References
	Hu G-CSF	Stimulates proliferation, differentiation and survival of neutrophil precursors, regulating granulopoiesis.	Panopoulos AD, et al. Granulocyte colony-stimulating factor: molecular mechanisms of action during steady state and 'emergency' hematopoiesis. Cytokine. 2008 Jun;42(3):277-88. doi: 10.1016/j.cyto.2008.03.002.
	Hu IL-15	Supports development, survival and activation of NK cells and memory CD8⁺ T cells.	Nolz JC, et al. Control of memory CD8+ T cell longevity and effector functions by IL-15. Mol Immunol. 2020 Jan;117:180-188. doi: 10.1016/j.molimm.2019.11.011.
	Hu RANTES (CCL5)	Chemoattractant recruiting T cells, monocytes and eosinophils to sites of inflammation.	Aldinucci D, et al. The inflammatory chemokine CCL5 and cancer progression. Mediators Inflamm. 2014;2014:292376. doi: 10.1155/2014/292376.
	Hu IP-10 (CXCL10)	Chemokine induced by IFN-γ that attracts CXCR3⁺ T cells, NK cells and monocytes, promoting Th1-type responses.	Liu M, et al. The emerging role of CXCL10 in cancer (Review). Oncol Lett. 2011 Jul;2(4):583-589. doi: 10.3892/ol.2011.300.
	Hu VEGF	Key regulator of angiogenesis and vascular permeability, driving endothelial cell proliferation and new vessel formation.	Carmeliet P. VEGF as a key mediator of angiogenesis in cancer. Oncology. 2005;69 Suppl 3:4-10. doi: 10.1159/000088478.
	Hu IL-7	Essential homeostatic survival factor for naïve and memory T lymphocytes.	Tan JT, et al. IL-7 is critical for homeostatic proliferation and survival of naive T cells. Proc Natl Acad Sci U S A. 2001 Jul 17;98(15):8732-7. doi: 10.1073/pnas.161126098.
	Hu IL-5	Drives eosinophil differentiation, activation and survival.	Nagase H, et al. The roles of IL-5 and anti-IL-5 treatment in eosinophilic diseases: Asthma, eosinophilic granulomatosis with polyangiitis, and eosinophilic chronic rhinosinusitis. Allergol Int. 2020 Apr;69(2):178-186. doi: 10.1016/j.alit.2020.02.002.
	Hu PDGF-BB	Potent mitogen and chemoattractant for vascular smooth muscle cells and fibroblasts.	Fan S, et al . Myricanol Inhibits Platelet Derived Growth Factor-BB-Induced Vascular Smooth Muscle Cells Proliferation and Migration in vitro and Intimal Hyperplasia in vivo by Targeting the Platelet-Derived Growth Factor Receptor-β and NF-κB Signaling. Front Physiol. 2022 Feb 3;12:790345. doi: 10.3389/fphys.2021.790345.
	Hu TNF-α	Master pro-inflammatory cytokine orchestrating acute inflammatory responses and regulating cell survival and death.	Parameswaran N, et al. Tumor necrosis factor-α signaling in macrophages. Crit Rev Eukaryot Gene Expr. 2010;20(2):87-103. doi: 10.1615/critreveukargeneexpr.v20.i2.10.
	Hu IL-12(p70)	Heterodimeric cytokine that promotes Th1 differentiation and IFN-γ production, supporting anti-tumor cell-mediated immunity and macrophage reprogramming	Hodge-Dufour J, et al. Inhibition of interferon gamma induced interleukin 12 production: a potential mechanism for the anti-inflammatory activities of tumor necrosis factor. Proc Natl Acad Sci U S A. 1998 Nov 10;95(23):13806-11. doi: 10.1073/pnas.95.23.13806.
	Hu IL-13	Type 2 cytokine promoting mucus production, airway hyperresponsiveness and tissue eosinophilia.	Bachert C, et al. The interleukin-4/interleukin-13 pathway in type 2 inflammation in chronic rhinosinusitis with nasal polyps. Front Immunol. 2024 Apr 16;15:1356298. doi: 10.3389/fimmu.2024.1356298.
	Hu Eotaxin (CCL11)	Chemokine that selectively attracts eosinophils and other CCR3⁺ cells to inflammatory sites.	Garcia-Zepeda EA, et al. Human eotaxin is a specific chemoattractant for eosinophil cells and provides a new mechanism to explain tissue eosinophilia. Nat Med. 1996 Apr;2(4):449-56. doi: 10.1038/nm0496-449.
	Hu IL-10	Potent anti-inflammatory cytokine that limits immune responses and prevents tissue damage.	Iyer SS, et al. Role of interleukin 10 transcriptional regulation in inflammation and autoimmune disease. Crit Rev Immunol. 2012;32(1):23-63. doi: 10.1615/critrevimmunol.v32.i1.30.
	Hu IL-17A	Promotes neutrophil recruitment and mucosal host defense against extracellular pathogens.	Kolls JK, et al. Interleukin-17 family members and inflammation. Immunity. 2004 Oct;21(4):467-76. doi: 10.1016/j.immuni.2004.08.018.
	Hu IL-2	T-cell growth factor supporting effector T-cell expansion and regulatory T-cell homeostasis.	Ross SH, et al. Signaling and Function of Interleukin-2 in T Lymphocytes. Annu Rev Immunol. 2018 Apr 26;36:411-433. doi: 10.1146/annurev-immunol-042617-053352.
	Hu IL-9	Type 2 cytokine that supports mast cell expansion and chronic allergic inflammation.	Reitz, M, et al. Interleukin-9 promotes early mast cell-mediated expulsion of Strongyloides ratti but is dispensable for generation of protective memory. Sci Rep 8, 8636 (2018). https://doi.org/10.1038/s41598-018-26907-2
	Hu IFN-γ	Key Th1 cytokine that activates macrophages and promotes cell-mediated immunity against intracellular pathogens.	Hu X, et al. Cross-regulation of signaling pathways by interferon-gamma: implications for immune responses and autoimmune diseases. Immunity. 2009 Oct 16;31(4):539-50. doi: 10.1016/j.immuni.2009.09.002.
	Hu IL-1ra	Endogenous antagonist of IL-1 receptors that blocks IL-1α/β signaling and dampens inflammation.	Volarevic V, et al. Interleukin-1 receptor antagonist (IL-1Ra) and IL-1Ra producing mesenchymal stem cells as modulators of diabetogenesis. Autoimmunity. 2010 Jun;43(4):255-63. doi: 10.3109/08916930903305641.
	Hu IL-6	Multifunctional pro- and anti-inflammatory cytokine, driving the acute-phase response and bridging innate and adaptive immunity.	Tanaka T, et al. IL-6 in inflammation, immunity, and disease. Cold Spring Harb Perspect Biol. 2014 Sep 4;6(10):a016295. doi: 10.1101/cshperspect.a016295.
	Hu IL-4	Orchestrates Th2 differentiation and promotes IgE class switching in B cells.	Shimoda K, et al. Lack of IL-4-induced Th2 response and IgE class switching in mice with disrupted Stat6 gene. Nature. 1996 Apr 18;380(6575):630-3. doi: 10.1038/380630a0.
	Hu FGF basic (FGF-2)	Growth factor promoting proliferation and migration of endothelial cells and fibroblasts, supporting angiogenesis and tissue repair.	Benington L, et al. Fibroblast Growth Factor 2-A Review of Stabilisation Approaches for Clinical Applications. Pharmaceutics. 2020 Jun 2;12(6):508. doi: 10.3390/pharmaceutics12060508.
	Hu IL-1b	Prototypic pro-inflammatory cytokine initiating and amplifying inflammatory responses.	Dinarello CA. Overview of the IL-1 family in innate inflammation and acquired immunity. Immunol Rev. 2018 Jan;281(1):8-27. doi: 10.1111/imr.12621.
	Hu MIP-1b (CCL4)	β-chemokine that recruits monocytes and T cells and contributes to inflammatory cell infiltration.	Sindhu S, et al. The Cooperative Induction of CCL4 in Human Monocytic Cells by TNF-α and Palmitate Requires MyD88 and Involves MAPK/NF-κB Signaling Pathways. Int J Mol Sci. 2019 Sep 19;20(18):4658. doi: 10.3390/ijms20184658.
	Hu MCP-1 (CCL2)	Major chemokine controlling monocyte/macrophage chemotaxis from blood into inflamed tissues.	Deshmane SL, et al. Monocyte chemoattractant protein-1 (MCP-1): an overview. J Interferon Cytokine Res. 2009 Jun;29(6):313-26. doi: 10.1089/jir.2008.0027.
	Hu IL-8 (CXCL8)	Potent neutrophil chemoattractant that controls neutrophil recruitment and activation during inflammation.	Cambier, S., et al. The chemokines CXCL8 and CXCL12: molecular and functional properties, role in disease and efforts towards pharmacological intervention. Cell Mol Immunol 20, 217–251 (2023). https://doi.org/10.1038/s41423-023-00974-6
	Hu MIP-1a (CCL3)	Chemokine secreted by macrophages that recruits and activates multiple leukocyte subsets at inflammatory sites.	Bhavsar I, et al. Macrophage Inflammatory Protein-1 Alpha (MIP-1 alpha)/CCL3: As a Biomarker. General Methods in Biomarker Research and their Applications. 2015 Jun 1:223–49. doi: 10.1007/978-94-007-7696-8_27.
	Hu GM-CSF	Hematopoietic growth factor promoting differentiation and activation of granulocyte and macrophage lineages.	Ushach I, et al. Biological role of granulocyte macrophage colony-stimulating factor (GM-CSF) and macrophage colony-stimulating factor (M-CSF) on cells of the myeloid lineage. J Leukoc Biol. 2016 Sep;100(3):481-9. doi: 10.1189/jlb.3RU0316-144R.
